# Supplementary material for: A Long-Term Comparative Analysis of Endovascular Coiling and Clipping for Ruptured Cerebral Aneurysms: An Individual Patient-Level Meta-Analysis Assessing Rerupture Rates
Source: J Clin Med. 2024 Mar 20;13(6):1778. doi: 10.3390/jcm13061778 (PMC10970744; doi:10.3390/jcm13061778)
Supplement: Supplementary file 1 [file jcm-13-01778-s001.zip]

Archive with 1 entries (1 files):
- jcm-2915454-supplementary.pdf
